# Supplementary material for: Serotonin 5-HT4 receptor boosts functional maturation of dendritic spines via RhoA-dependent control of F-actin
Source: Commun Biol. 2020 Feb 14;3:76. doi: 10.1038/s42003-020-0791-x (PMC7021812; doi:10.1038/s42003-020-0791-x)
Supplement: Supplementary file 8 — Supplementary Data 1 [file 42003_2020_791_MOESM8_ESM.xlsx]

## Sheet: Figure 1
Fig. 1a
	pcDNA veh	pcDNA 5-HT	pcDNA GR	pcDNA GR + 5-HT	pcDNA BIMU8	5-HT4R veh	5-HT4R 5-HT	5-HT4R GR	5-HT4R GR + 5-HT	5-HT4R BIMU8
	1.00854	0.828934	1.39537	1.85129		0.898012	2.98416	1.07761	1.22959
	1.04749	0.678136	1.4065	0.975624		1.21543	2.96094	2.30394	0.967587
	0.943971	1.29123	1.56575	1.34917		1.07859	2.67914	1.40121	1.0028
	0.644398	1.53582			1.00326	1.31827	2.63258			2.21641
	0.988526	1.05089			1.26737	1.3923	2.2079			2.45154
	1.36708	1.17573			1.18467	1.84656	2.98358			3.88816
Fig 1 b
	veh	5-HT	sh Gas veh	sh Gas 5-HT	sh Ga13 veh	sh Ga13 5-HT
	0.819288	1.55316			1.23983	0.741525
	1.12482	1.65901			0.441003	1.55739
	0.995135	1.57915			0.85201	1.1522
	0.589833	2.08567			0.874276	1.07935
	1.47093	1.85298			0.741662	0.850407
	1.12621	2.13501	1.40548	1.72893
	0.760816	1.21282	1.89663	3.49085
	0.865393	1.63688	1.50412	2.13007
	0.427775	2.09008	1.55096	2.27615
	1.1017	3.04466	1.09696	1.60797
	1.71811	2.16437	1.14521	1.58328
1c
	5-HT4R		5-HT4R + RhoDN		5-HT4R + RhoWT
	veh	5-HT	veh	5-HT	veh	5-HT
	1.06688	1.51189	1.17724	1.37182	1.90513	1.9915
	0.652146	2.48964	0.48992	0.985966	2.47116	2.04023
	1.35225	1.83079	1.031	1.32375	1.59453	1.93959
	0.928725	1.84712	0.919897	1.42915	1.95657	2.08977
1e
min	veh						5-HT
-7.5	1.00378	0.988108	0.997406	0.995257	0.99151	0.992357	0.996229	0.987218	1.00851	1.00236	0.998157	0.994678
-5	0.993963	0.991958	0.999485	1.0054	0.986088	0.993585	1.00222	0.984837	1.01061	0.993993	1.00444	0.991942
-2.5	1.00316	1.00524	0.999139	0.986783	1.00624	1.00838	0.996379	0.992464	1.00002	0.997606	0.996313	1.00202
0	0.999117	1.00058	1.00387	1.01238	1.01565	1.00538	1.00506	0.985431	0.981365	1.00596	1.00109	1.01103
2.5	0.978931	0.98665	0.99498	0.995227	0.999185	1.03059	1.05513	1.02193	1.0319	1.0456	1.00397	1.07067
5	0.971345	0.980853	0.984226	1.01406	1.01745	1.0285	1.10632	1.0455	1.04041	1.06355	1.04123	1.09895
7.5	0.965947	0.986261	0.973528	0.997488	1.02047	1.04136	1.10858	1.05273	1.04156	1.06561	1.06708	1.10404
10	0.963295	1.00296	0.974901	0.986982	1.0215	1.06317	1.11478	1.04811	1.04352	1.06635	1.06747	1.10584
12.5	0.959295	0.993004	0.967749	0.983543	1.02292	1.05892	1.09919	1.03389	1.03801	1.06547	1.06787	1.11184
15	0.949313	0.995053	0.971989	0.992964	1.02204	1.08143	1.08837	1.01965	1.02737	1.05787	1.05887	1.11441

## Sheet: Figure 2
a
	veh	5-HT
	1.06123	1.15691
	0.918533	1.45396
	0.545396	1.24004
	1.24653	1.59963
	1.09145	1.34276
	1.13686	1.22929
d
	ctrl				5-HT				GR				GR + 5-HT
pcDNA	1.33357	1.11905	0.848646	0.698735	0.912417	1.04826	1.00782	0.701243	1.03273	0.824682	0.936428	1.08485	0.530771	0.798539	1.02809	1.01844
5-HT4aR	0.820103	1.01632	0.748354	1.23837	1.5717	1.47313	1.49546	1.36411	0.583396	0.521598	0.813039	0.690038	0.908252	0.891373	0.815101	0.897164
e
	ctrl						5-HT
scr	0.705285	1.08806	0.792765	1.08705	1.58379	0.743056	1.49268	1.5497	1.41468	1.81	1.8042	1.47563
shGas	1.48156	0.910548	1.32544	0.887983	0.98031	1.19106	1.48316	1.73775	1.7478	1.15807	1.46986	1.93258
shGa13	1.23013	1.04418	1.31374	1.46169	0.957619	1.29271	1.4722	1.53478	1.27059	1.46023	1.06925	1.22998

## Sheet: Figure 3
a					5	5	5	5	5
	WT
	veh	BIMU8	GR	GR+BIMU8
	0.826033	1.79035	1.15428	1.17948
	1.00145	1.60627	1.20827	0.945715
	0.900012	1.54891	1.08159	1.40759
	1.14726	1.16043	1.21043	1.07827
	1.12524	1.33035	1.12615	1.17684
b
	KO
	veh	BIMU8	GR	GR+BIMU8
	1.1061	0.875506	0.723427	1.18238
	0.804481	1.54788	0.879483	0.946763
	0.98805	0.97079	1.00632	0.992294
	1.17675	0.818846	1.06493	0.870012
	0.924618	0.891818	0.892447	1.10553
c
	veh	BIMU8	GR	GR+BIMU8	y-27632 + veh	Y-27632+BIMU8	KO veh	KO BIMU8
	-0.0181505	0.0626379	-0.0196778	0.00658646	-0.01282	-0.08253	0.0434965	-0.0473871
	-0.00449699	0.159563	0.0373517	-0.0591746	-0.00264	-0.03546	0.00515695	0.104472
	0.108391	-0.0141964	-0.020805	-0.0239591	-0.01822	-0.04325	-0.013068	-0.0484382
	-0.0844862	0.0995318	-0.0186552	0.0859072	0.010363	0.069338	0.00481117	0.0440864
	0.027259	0.156631	-0.0164226	-0.0833599	0.043563	-0.16471	0.156478	0.0958573
	-0.0204055	0.0448901	0.0319894	0.0467647	-0.00042	-0.099346	-0.0164144	-0.0390521
	-0.119024	0.186018	-0.0560202	-0.0288493		-0.09394	-0.0263124
	-0.107358	0.166754	-0.0518847	-0.0142669			-0.178426
	-0.0697138	0.171164	0.139727
	-0.0607482	0.0397919	-0.0255911
		0.118029
d
		veh
	stubby	0.184338	0.161008	0.14681	0.15095	0.124391
	thin	0.2226	0.149626	0.236939	0.213929	0.229403
	mush	0.0637359	0.0775393	0.0844582	0.124874	0.105062
	filopodia	0.00465106	0.00880527	0.0115663	0.00664093	0.0264854
		BIMU8
	stubby	0.185338	0.222544	0.124749	0.151306	0.112946
	thin	0.179341	0.236761	0.174922	0.159771	0.212927
	mush	0.122063	0.162905	0.126312	0.11975	0.168302
	filopodia	0.00430464	0.00395117	0.00309312	0.00914353	0.0101668
		GR
	stubby	0.161131	0.168814	0.138531	0.174476	0.118159
	thin	0.190654	0.246904	0.215999	0.230855	0.236311
	mush	0.0860239	0.0691576	0.105334	0.0926575	0.0731782
	filopodia	0.00850172	0.0170098	0.012301	0.0038726	0.0239981
		GR + BIMU8
	stubby	0.143825	0.130841	0.149141	0.145708	0.225843
	thin	0.142688	0.186898	0.228606	0.217365	0.222051
	mush	0.0374678	0.0453313	0.0842978	0.0957435	0.118729
	filopodia	0.0251414	0.0220584	0	0.00448826	0

## Sheet: Figure 4
	active/Total
a
	veh	BIMU
	0.824035	2.16938
	0.992758	2.00066
	0.986807	2.00661
	1.1964	1.79701
b	RhoA activity
	veh	BIMU "changing"
	1.94318	-0.0160865
	4.27323	4.78923
		5.63463
		3.67423
	-4.6168	0.882053
	-2.30098	4.47244
	-2.29022	7.37824
	-2.14282	3.00791
	-0.863514	-0.746538
	-1.82661	0.976888
	-3.71865	-0.929742
	5.23935	0.277559
	3.88699	1.50076
	-2.41475
	-2.75298
		3.28323
		0.462898
		1.45315
		1.49707
		0.550906
c	Lifeact
	veh	BIMU "changing"
	12.5647	20.797
		27.8215
	5.47939	14.4119
	6.23927	21.7541
	5.75938	14.9788
	1.16855	27.3907
	3.59639	9.59495
	-14.6372	7.42448
	4.53975	-15.9734
	-5.59657	-7.51918
	-1.82974
	10.1379	-0.428996
	-1.34494	0.101451
	-11.3693	13.2019
	-4.32632	4.04776
		18.5687
		10.9368
		1.84664
		16.4174
		19.5097
f
	veh	BIMU8
	0.82	1.17
	1.18	1.23
	1.44	0.97
	1.03	0.98
	0.74	0.84
	1.29	0.96
	0.66	0.93
	0.95	0.96
	1.15	0.63
	0.91	0.87
	0.86	1.47
	0.79	1.16
	1.18	1.61
	0.63	1.59
	0.75	1.45
	0.63	1.11
	0.6	1.62
	0.86	1.33
	1.11	0.58
	1.11	1.05
	1.37	0.85
	1.52	1.73
	1.42	2.03
	1.43	1.66
	0.98	1.49
	0.57	1.64
	0.9	1.81
	0.38	1.2
	0.8	1.14
	1.18	0.85
	1.83	1.22
	1.2	1.47
	0.93	0.81
	1.28	1.7
	0.81	1.75
	0.71	0.66
		1.83

## Sheet: Figure 5
b
	veh	BIMU
	0.0680226	0.182544
	-0.165537	0.109731
	-0.0561956	0.202153
	0.250397	0.260625
	-0.0776067	0.142117
	-0.0417737	0.00423401
	0.029049	0.155973
	-0.0947072	0.0577216
		0.0278715
		0.0441716
c
	veh	BIMU changing
	-0.360941	-8.32188
	7.15681	-38.1525
	10.023	-14.784
	-11.1097	-0.281328
	16.8478	31.0214
	21.8879	21.5175
	-3.17291	193.725
	0.236893	-9.40969
	2.76443	-9.98626
	-10.1315	-4.06267
	-10.4117	-5.9514
	-9.37004	-8.69735
	-12.1909	10.3998
	-0.875758	3.58241
	-0.967554	-0.426378
	-1.75387	-6.49184
	2.57601	-8.58389
	-4.05781	18.1483
	-5.53554	28.5794
	-0.625266	8.00922
	6.83072	11.6369
	-0.340641	6.41116
	1.49737	-1.81408
	3.96204	0.0383359
	14.2325	-2.75532
	-4.98677	-5.97195
	-6.07079	43.3282
	-1.72646	13.4509
	0.994258	-0.725191
	7.61086	4.38678
	8.91785	-2.32376
	11.3836	6.19282
	9.32321	-4.61364
	2.24166	28.7383
	-0.398741	-8.46491
	2.11615	-6.41728
	12.8587	12.5384
	-2.44961	17.7512
	5.52124	6.89726
	17.7192	17.6805
	-12.6012	4.95188
	16.4625	-0.247772
	4.37217	-17.0633
	12.4433	0.775562
	8.99992	12.9052
	-2.85352	15.0338
	-11.7984	-0.24502
	11.2755	37.9519
	14.6523	0.98597
	15.3901	28.8858
	-7.06323	0.789627
	22.0227	8.55315
	-4.94426	6.04873
	3.26038	-18.6691
	-13.1608	-0.500635
	2.89329	0.618107
	-1.70208	-16.0418
	13.9382	12.9139
	-6.97107	-8.70308
	17.8199	19.1653
	11.3152	80.5169
	0.829091	-14.3089
	-6.57715	14.6727
	1.29621	-3.27889
	-27.1825	-10.6302
	1.83627	10.0166
	29.2955
	17.1999
	-6.3225
	8.79156
	35.7718
	8.12585
	15.6898
	0.888142
	11.3187
	2.74255
	-4.61837
	-6.03145
	-1.27219
	7.20057
	-7.66767
	14.3207
	-32.0096
	-15.9191
	-30.7381
	-9.96693
	-26.3627
	-5.47411
	-20.8752
	-14.04
	-17.9985
	-5.44427
	-17.0224

## Sheet: Figure 6
b	frequency
	veh			BIMU8			KO BIMU8
	before	after		before	after		before	after
	0.97	0.89		1.02	3.62		2.15833	1.36667
	0.75	0.81		1.43	1.43		0.05	0.0333333
	1.87	1.4		0.62	1.26		0.175	0.65
	1.46	1.61		0.93	4.83		0.958333	0.366667
	1.29	1.1		0.28	0.35		0.416667	0.75
	0.82	1.08		1.28	2.71		1.425	1.875
				0.87	4.2		0.5	2.025
				0.85	3.44		0.175	0.183333
				2.14	2.23
c	amplitude
	veh			BIMU8			KO BIMU8
	before	after		before	after		before	after
	18.67	21.05		20.5	30.18		16.0313	11.56
	12.55	11.97		21.15	28.29		14.4738	13.6057
	26.44	31.74		15.37	16.58		14.0605	16.0342
	25.07	23.84		32.13	46.31		12.6349	12.298
	30.28	29.8		12.27	14.91		16.0254	13.2601
	18.97	18.4		19.64	28.75		10.9421	9.89965
				18.26	22.57		12.1389	16.7598
				28.15	39.32		16.9501	15.5831
				26.98	53.72
d	EPSCs-time course
		rel. EPSC amplitude	veh			BIMU8				Y-27632+BIMU8
		Time (min)	M	SEM		M	SEM		Time (min)	M	SEM
		-10							-10	0.94926	0.03339
		-5	1			0.98844	0.02306		-7	0.94744	0.03509
		-4	0.98428	0.03394		1.01842	0.03721		-6	0.97876	0.04214
		-3	1.02172	0.03966		0.96091	0.03459		-5	0.97966	0.04327
		-2	1.01546	0.03635		1.01645	0.03643		-4	1.04967	0.03803
		-1	1.00744	0.03997		0.98902	0.02963		-3	1.03523	0.02356
		0	1.04969	0.04254		0.98279	0.02384		-2	1.02987	0.03214
		1	1.03431	0.05198		1	0		-1	1.07004	0.03798
		2	1.1169	0.05005		0.94888	0.05325		0	1	0
		3	1.12872	0.05285		1.0104	0.09268		1	1.03328	0.05451
		4	1.09441	0.05665		0.98426	0.08588		2	0.98933	0.05731
		5	1.14265	0.05411		0.99634	0.10395		3	0.94637	0.03932
		6	1.12299	0.06988		0.95636	0.14034		4	0.95248	0.04046
		7	1.13597	0.06283		0.99043	0.1454		5	0.92237	0.04324
		8	1.14308	0.06038		0.91493	0.14119		6	0.97015	0.05058
		9	1.12038	0.03673		0.96776	0.16051		7	0.94375	0.05303
		10	1.16969	0.06971		1.01961	0.18416		8	0.92807	0.07892
		11	1.16708	0.06561		0.91774	0.1439		9	0.97099	0.07915
		12	1.12497	0.08046		0.99192	0.16232		10	0.97676	0.11252
		13	1.10055	0.06155		0.88735	0.14112		11	0.92448	0.06062
		14	1.15142	0.06041		0.85017	0.12672		12	0.81819	0.05814
		15	1.09216	0.07167		0.77518	0.11496		13	0.88017	0.05487
		16	1.05217	0.03403		0.77259	0.12087		14	0.89867	0.08086
		17	1.10629	0.05138		0.83664	0.1417		15	0.91593	0.077
		18	1.03806	0.08902		0.83238	0.1466		16	0.88365	0.05951
		19	1.06168	0.07124		0.81788	0.1703		17	0.97355	0.05971
		20	1.09086	0.02997		0.82764	0.15077		18	0.99923	0.08247
		21	1.06886	0.09057		0.89265	0.16379		19	0.95689	0.05426
		22	1.13329	0.04307		0.88178	0.13653		20	0.9711	0.07715
		23	1.06061	0.05553		0.79247	0.11758		21	0.90411	0.05751
		24	1.06802	0.07341		0.74403	0.14191		22	0.94591	0.05516
		25	1.12001	0.11373		0.61754	0.09626		23	0.89494	0.03919
		26	1.11624	0.08365		0.68915	0.11211		24	0.89136	0.04582
		27	1.05706	0.10685		0.61844	0.10984		25	0.90467	0.07844
		28	1.08309	0.0282					26	0.89213	0.05469
		29	1.11047	0.07179		0.67302	0.14113		27	0.8656	0.06514
		30	1.09069	0.07388		0.60432	0.14357		28	0.91758	0.08361
		31	1.11784	0.09343		0.59393	0.10581		29	1.05782	0.24478
		32	1.11998	0.04811		0.58979	0.12229		30	1.06283	0.23926
		33	1.09667	0.04268		0.62519	0.17361		31	0.93659	0.12084
		34	1.13999	0.07218		0.68782	0.1954		32	0.92172	0.14113
		35	1.17419	0.08518		0.67115	0.19282		33	1.014	0.25258
		36	1.06613	0.05488		0.607	0.15076		34	0.93132	0.1706
		37	1.00693	0.06712		0.61256	0.13971		35	0.96041	0.18659
		38	1.09959	0.10673		0.65947	0.17038		36	0.97069	0.15963
		39	1.03733	0.09497		0.62913	0.15486		37	1.10034	0.26618
		40	1.02878	0.06392		0.52629	0.18866		38	1.09308	0.3162
		41	1.02499	0.07228		0.45247	0.12368		39	1.10498	0.3571
		42	1.03533	0.0842		0.55767	0.25369		40	0.97858	0.16463
		43	1.08895	0.13217		0.53783	0.20561		41	1.11244	0.35494
		44	1.02823	0.10412		0.52977	0.20342		42	1.06379	0.41535
		45	1.03901	0.08121		0.42687	0.14583		43	1.25558	0.5601
		46	0.96934	0.06079		0.44086	0.15458		44	1.07515	0.40287
		47	1.04788	0.13675		0.4109	0.19079		45	0.98541	0.30935
		48	1.03215	0.01023		0.48801	0.14463		48	0.99519	0.36087
		49	1.02037	0.04973		0.37636	0.16542		49	1.01755	0.29941
		50	1.04595	0.06775		0.47603	0.21057		50	0.93385	0.33288
		51	1.03478	0.07892		0.34719	0.08578		51	0.98904	0.32081
		52	1.10303	0.14243					52	0.85402	0.21015
		53	0.97001	0.01199					53	0.93348	0.21732
		54	0.99303	0.02108					54	0.92055	0.29327
		55	1.05647	0.06541					55
		56							56
		57							57
		58
		59
		60
e	normalized amplitude
	0 min	10 min	20 min	30 min	40 min	min BIMU8
	1	0.66736	0.41153	0.29888	0.19199
	1	1.50935	1.66898
	1	0.61963
	1	0.50273	0.60138	0.45111
	1	0.63824	0.78048	0.30871
	1	1.63133
	1	0.68381	0.61274	0.54023	0.34641
	1	1.15941	1.19792	1.14503	1.04923
	1	1.11286	0.9623	0.72662	0.77519
	1	0.52579	0.44923	0.49929	0.46166
		veh						BIMU8						Y-27632 + BIMU8
		0 min	10 min	20 min	30 min	40 min		0 min	10 min	20 min	30 min	40 min		0 min	10 min	20 min	30 min	40 min
	Rel. EPSC ampl.	1	0.999108	1.07079	1.19596	1.15527		1	0.667364	0.411527	0.298877	0.191995		1	0.919306	0.99439	1.48984	1.53682
		1	1.1224	1.16591	1.17968	1.21913		1	0.683815	0.612738	0.540233	0.34641		1	1.01409	0.865552	0.842562	0.775811
		1	1.17597	1.0597	0.936882	1.00591		1	1.15941	1.19792	1.14503	1.04923		1	1.11237	1.1172	0.935522	0.86575
		1	0.926773	0.84689	1.05382	1.05382		1	1.11286	0.9623	0.726623	0.775189		1	1.13739	0.826616	0.747979
		1	1.29217	1.17845				1	0.525791	0.449225	0.499294	0.461659		1	0.756034	0.772093
		1	1.23225	1.15949				1	0.502731	0.601384	0.451111			1	1.1341	1.0544
		1	1.24039	1.41115				1	0.638239	0.78048	0.308712			1	0.626271	1.04115
		1	1.35241	1.19232				1	1.50935	1.66898				1	0.895969
		1	1.15136	1.06755				1	1.63133
		1	1.03124					1	0.619627
		1	0.964512
		1	0.968302
		1	1.00172
f
	relative PPR	veh						BIMU8						Y-27632 + BIMU8
		0 min	10 min	20 min	30 min	40 min		0 min	10 min	20 min	30 min	40 min		0 min	10 min	20 min	30 min	40 min
		1	1.33402	1.41758	1.21868	1.35404		1	1.12964	1.16708	1.46341	1.21473		1	1.16115	1.12406	0.634701	0.695868
		1	1.15545	1.10626	1.17872	1.06684		1	1.0024	0.916732				1	1.03959	1.07726	1.62915	2.09702
		1	0.95971	1.02934				1	0.801214					1
		1	0.959014	0.969394										1	0.959721	1.05655
		1	0.936454	0.980957	0.930696	0.937699		1	2.21583	1.58403	1.76139			1	1.18955	1.11829	1.16623	1.39505
		1	0.972625	0.952469										1	1.01522	1.10457	1.12111	0.879143
		1	1.15634	0.955171	0.913804	0.913804		1	1.01136	0.938517	1.01961			1
		1	1.06718	1.09684				1	1.23065					1	1.3461	1.0245	1.11519
		1	1.06434	0.855706				1	0.921813	0.897489	0.931241	1.00954		1	1.07371	1.08742
		1	0.7957	1.05117				1	1.00589	0.797617	0.750758	0.717847		1	1.12836	1.16126	1.12524	0.879401
		1	1.16883	1.05523				1	1.42518	1.26648	1.28088	1.60896
		1	1.01235					1	1.10024	0.943587	1.02324	1.05631
